# Supplementary material for: Spatial Proximity Between PD-L1(+) Tumor-Associated Macrophages and CD8(+) T Cells Influences Response to Atezolizumab Plus Bevacizumab in Hepatocellular Carcinoma
Source: Cancers (Basel). 2026 Apr 29;18(9):1422. doi: 10.3390/cancers18091422 (PMC13162669; doi:10.3390/cancers18091422)
Supplement: Supplementary file 1 [file cancers-18-01422-s001.zip]

Archive with 4 entries (4 files):
- Supplementary Figure S1.tif
- Supplementary Figure S2.tif
- Supplementary Figure S3.tif
- Supplementary Tables.pdf
